# Supplementary material for: Active Observation of Biochemical Recurrence without Treatment following Radical Prostatectomy: Long-Term Analysis of Outcomes
Source: Cancers (Basel). 2022 Aug 23;14(17):4078. doi: 10.3390/cancers14174078 (PMC9454648; doi:10.3390/cancers14174078)
Supplement: Supplementary file 1 [file cancers-14-04078-s001.zip]

Archive with 1 entries (1 files):
- cancers-1848878-supplementary.pdf
